# Supplementary material for: Neonatal Infections Caused by Multidrug-Resistant Bacteria: An Analysis of Prevalence, Risk Factors, and Therapeutic Implications—A Narrative Review
Source: Pathogens. 2026 Apr 26;15(5):469. doi: 10.3390/pathogens15050469 (PMC13209552; doi:10.3390/pathogens15050469)
Supplement: Supplementary file 1 [file pathogens-15-00469-s001.zip]

Archive with 1 entries (1 files):
- pathogens-4238974-supplementary.pdf
